# Supplementary material for: Pin-Pointing the Key Hubs in the IFN-γ Pathway Responding to SARS-CoV-2 Infection
Source: Viruses. 2022 Sep 30;14(10):2180. doi: 10.3390/v14102180 (PMC9610092; doi:10.3390/v14102180)
Supplement: Supplementary file 1 [file viruses-14-02180-s001.zip]

Archive with 1 entries (1 files):
- viruses-1862194-supplementary.pdf
